# Supplementary material for: Glutathione Regulates GPx1 Expression during CA1 Neuronal Death and Clasmatodendrosis in the Rat Hippocampus following Status Epilepticus
Source: Antioxidants (Basel). 2022 Apr 11;11(4):756. doi: 10.3390/antiox11040756 (PMC9024994; doi:10.3390/antiox11040756)
Supplement: Supplementary file 1 [file antioxidants-11-00756-s001.zip]

Archive with 1 entries (1 files):
- antioxidants-1637686-supplementary.pdf
